# Supplementary material for: Top‐down effects of filter‐feeding fish and bivalves moderate bottom‐up effects of nutrients on phytoplankton in subtropical shallow lakes: An outdoor mesocosm study
Source: Ecol Evol. 2023 Sep 25;13(9):e10567. doi: 10.1002/ece3.10567 (PMC10518750; doi:10.1002/ece3.10567)
Supplement: Supplementary file 1 — Data S1. [file ECE3-13-e10567-s001.xlsx]

## Sheet: Water
Day	FishClam	Nutrient	Treatment	Code	TN	TDN	TP	TDP	TSS	NP	Chla	ChlaTP	WT	SPC	pH	DO
0	0	1	ControlNP	A 1	1.8177	1.3364	0.08416	0.03599	27.56	21.5981	39.1	0.464591	23.6	443	8.68	7.63
0	0	1	ControlNP	A 2	1.7292	1.2062	0.08311	0.03981	38.08	20.8062	35.03	0.42149	23.7	443.5	8.63	7.01
0	0	1	ControlNP	A 3	1.4979	1.1115	0.06688	0.03639	20.16	22.3968	36.46	0.545156	23.8	447	8.57	6.86
0	1	1	FCNP	C 1	1.5357	1.1652	0.06613	0.0357	23.12	23.2224	45.48	0.687736	23.7	442.8	8.67	6.83
0	1	1	FCNP	C 2	1.6354	1.4805	0.06701	0.03731	26.76	24.4053	39.62	0.591255	23.8	443.1	8.61	6.91
0	1	1	FCNP	C 3	1.4572	1.1416	0.06812	0.02767	25.88	21.3917	37.61	0.552114	23.8	443.4	8.58	6.43
0	1	2	FC2NP	D 1	1.5833	1.0483	0.07999	0.04006	24.96	19.7937	35.99	0.449931	23.7	441.6	8.65	7.13
0	1	2	FC2NP	D 2	1.617	1.2135	0.07452	0.04037	29.56	21.6989	40.4	0.542136	23.8	443.3	8.64	6.81
0	1	2	FC2NP	D 3	1.4819	1.2642	0.07196	0.03916	26.84	20.5934	36.31	0.504586	24.1	445.3	8.65	6.77
0	1	3	FC3NP	E 1	1.5609	1.0733	0.07523	0.03731	25.36	20.7484	41.43	0.550711	23.8	448.7	8.61	6.62
0	1	3	FC3NP	E 2	1.9185	1.2493	0.1082	0.04084	45.96	17.7311	62.37	0.576433	23.8	458.7	8.69	7.23
0	1	3	FC3NP	E 3	1.5433	1.2371	0.07554	0.03933	26.28	20.4302	40.91	0.541567	23.8	449.4	8.66	6.95
5	0	1	ControlNP	A 1	2.2281	1.6696	0.1039	0.05042	38.6667	21.4447	32.78	0.315496	17.6	457.2	8.5	6.94
5	0	1	ControlNP	A 2	2.3587	1.6945	0.12	0.05665	49.6316	19.6558	31.7	0.264167	17.6	456.5	8.47	6.81
5	0	1	ControlNP	A 3	2.4285	1.6707	0.1397	0.05715	51.35	17.3837	36.94	0.264424	17.7	460	8.45	6.72
5	1	1	FCNP	C 1	1.9724	1.5773	0.109	0.04843	55.7	18.0954	37.38	0.342936	17.6	455.6	8.31	6.75
5	1	1	FCNP	C 2	2.1444	1.574	0.1101	0.05294	51.25	19.4768	37.23	0.338147	17.7	452.5	8.3	6.62
5	1	1	FCNP	C 3	2.1603	1.7715	0.1504	0.04608	85.9	14.3637	52.68	0.350266	17.6	454.4	8.32	6.61
5	1	2	FC2NP	D 1	2.3774	1.6819	0.1447	0.05097	68.15	16.4299	57.18	0.395162	17.6	455.2	8.39	6.67
5	1	2	FC2NP	D 2	2.2096	1.5815	0.119	0.05275	51.6	18.5681	52.2	0.438655	17.7	454.9	8.41	6.85
5	1	2	FC2NP	D 3	2.1529	1.6226	0.1275	0.05617	58.8	16.8855	49.92	0.391529	17.8	453.4	8.36	6.71
5	1	3	FC3NP	E 1	3.2845	2.619	0.161	0.06229	43	20.4006	81.39	0.505528	17.7	462	8.61	7.17
5	1	3	FC3NP	E 2	3.8625	2.7351	0.2248	0.0617	127.3	17.1819	67.08	0.298399	17.6	472.4	8.58	7.04
5	1	3	FC3NP	E 3	3.7349	2.7793	0.2143	0.08018	78.8	17.4284	82.38	0.384414	17.5	465.8	8.58	7
10	0	1	ControlNP	A 1	2.6508	1.952	0.1276	0.06609	45.9	20.7743	40.5	0.317398	18	462.3	8.91	6.93
10	0	1	ControlNP	A 2	2.7504	2.3773	0.1248	0.07206	45.85	22.0385	21.08	0.16891	17.9	472.6	8.63	5.87
10	0	1	ControlNP	A 3	2.9244	2.2019	0.1582	0.06604	62.1	18.4855	39.05	0.246839	18	473.9	8.69	6.84
10	1	1	FCNP	C 1	1.8418	1.3911	0.08787	0.03545	23.7	20.9605	72.08	0.820303	18	458	8.82	6.74
10	1	1	FCNP	C 2	2.4172	1.6841	0.109	0.04132	51.9	22.1761	45.77	0.419908	17.8	465.7	8.77	6.67
10	1	1	FCNP	C 3	2.1786	1.6114	0.1148	0.04325	49.5	18.9774	43.63	0.380052	17.8	468.5	8.69	6.52
10	1	2	FC2NP	D 1	2.7291	1.9215	0.1384	0.03828	72.25	19.7189	42.03	0.303685	17.9	466.7	8.78	6.61
10	1	2	FC2NP	D 2	2.6016	2.1098	0.09683	0.04436	35.55	26.8677	38.17	0.394196	17.8	470.1	8.69	6.35
10	1	2	FC2NP	D 3	2.3257	1.9496	0.08641	0.03866	38.5	26.9147	36.91	0.42715	17.9	463.5	8.77	6.18
10	1	3	FC3NP	E 1	4.539	3.5051	0.1835	0.04507	65.05	24.7357	102.54	0.558801	17.9	440.7	8.99	6.96
10	1	3	FC3NP	E 2	4.8117	3.9474	0.1843	0.05227	67.7	26.108	98.07	0.532122	17.7	489.3	9	7.3
10	1	3	FC3NP	E 3	5.1675	3.9294	0.2308	0.0383	80.5	22.3895	104.3	0.451906	17.8	478.3	9.11	7.1
15	0	1	ControlNP	A 1	2.5942	1.7041	0.1403	0.05572	60.05	18.4904	37.53	0.267498	17.8	459.8	8.56	7.3
15	0	1	ControlNP	A 2	2.5704	1.927	0.1163	0.05685	47.45	22.1015	25.82	0.222012	17.9	474.3	8.51	7.57
15	0	1	ControlNP	A 3	2.6622	1.6059	0.1575	0.04462	80.5	16.9029	50.09	0.318032	17.9	469.9	8.6	7.74
15	1	1	FCNP	C 1	1.5159	1.1032	0.06644	0.02665	18.6	22.8161	55.54	0.835942	18	452.7	8.7	7.16
15	1	1	FCNP	C 2	2.0395	1.5688	0.08073	0.03485	45.35	25.2632	30.49	0.377679	17.8	476.9	8.62	7.16
15	1	1	FCNP	C 3	1.7008	1.2494	0.073	0.03434	22.85	23.2986	49.64	0.68	17.8	474.6	8.63	7.01
15	1	2	FC2NP	D 1	2.0177	1.5688	0.0719	0.03045	27.15	28.0626	52.76	0.733797	17.8	459.2	8.91	7.57
15	1	2	FC2NP	D 2	2.1008	1.7054	0.06553	0.03197	23.7	32.0586	65.58	1.00076	17.8	466	8.91	7.81
15	1	2	FC2NP	D 3	1.9949	1.7644	0.05696	0.03432	16.5	35.0228	19.07	0.334796	17.9	432.9	8.94	7.86
15	1	3	FC3NP	E 1	4.2978	3.4714	0.1359	0.03678	38.75	31.6247	92.92	0.683738	17.8	451.4	9.06	6.77
15	1	3	FC3NP	E 2	4.256	3.8308	0.1124	0.04115	38.6	37.8648	68.64	0.610676	17.9	473.8	9.07	7.69
15	1	3	FC3NP	E 3	4.4044	3.5816	0.1303	0.03394	44.45	33.802	103.58	0.794935	17.9	469.3	9.13	7.9
20	0	1	ControlNP	A 1	2.6281	1.8236	0.1406	0.04518	70.8	18.692	70.98	0.504836	16.7	462.7	8.705	8.065
20	0	1	ControlNP	A 2	2.6025	1.9736	0.1069	0.04115	49.8	24.3452	38.55	0.360617	16.6	460.1	8.85	7.195
20	0	1	ControlNP	A 3	2.66	1.7244	0.142	0.04569	75.75	18.7324	66.9	0.471127	16.7	470.9	8.66	7.92
20	1	1	FCNP	C 1	1.4646	0.9234	0.0676	0.02377	25.16	21.6657	23.89	0.353402	16.7	451.3	8.9	7.92
20	1	1	FCNP	C 2	1.8675	1.4905	0.05815	0.03032	21.4	32.1152	35.81	0.615821	16.7	462.05	8.755	8.165
20	1	1	FCNP	C 3	1.4881	1.1755	0.05759	0.02692	24.16	25.8396	40.63	0.705504	16.8	463.25	8.8	7.125
20	1	2	FC2NP	D 1	1.7727	1.5935	0.05729	0.03368	18.32	30.9426	21.92	0.382615	16.6	447.3	8.72	7.27
20	1	2	FC2NP	D 2	1.8797	1.6831	0.0499	0.03198	17	37.6693	37.39	0.749299	16.6	466.4	9.32	8
20	1	2	FC2NP	D 3	1.8199	1.5842	0.05202	0.02923	30.92	34.9846	30.03	0.577278	16.8	453.6	8.81	7.12
20	1	3	FC3NP	E 1	4.7209	4.2097	0.1184	0.04138	26.3	39.8725	145.3	1.2272	16.6	481.65	9.14	7.5
20	1	3	FC3NP	E 2	4.8715	4.5612	0.1128	0.04766	21.25	43.1871	139.26	1.23457	16.6	458.95	8.99	7.85
20	1	3	FC3NP	E 3	4.9909	3.9828	0.1483	0.03844	31.75	33.6541	166.59	1.12333	16.6	450.45	9.46	8.535
25	0	1	ControlNP	A 1	2.8622	1.8748	0.1531	0.03946	66.7	18.695	84.8273	0.554065	15.2	447.4	9.06	8.56
25	0	1	ControlNP	A 2	2.5326	1.8628	0.1182	0.04101	36.4	21.4264	33.9323	0.287075	15.4	449.8	9	8.94
25	0	1	ControlNP	A 3	3.0054	1.7675	0.1686	0.05294	52.95	17.8256	80.6924	0.478603	15.5	456.6	9	8.21
25	1	1	FCNP	C 1	1.3115	0.6986	0.07166	0.02071	22.3	18.3017	16.96	0.236673	15.7	427.4	9.14	8.06
25	1	1	FCNP	C 2	1.4574	1.2639	0.04304	0.02556	11.04	33.8615	23.6762	0.550099	15.5	450.3	9.14	9.17
25	1	1	FCNP	C 3	1.1776	1.0048	0.04392	0.02558	11.88	26.8124	17.5738	0.400133	15.3	447	9.07	7.38
25	1	2	FC2NP	D 1	2.024	1.7358	0.06969	0.03069	22.28	29.0429	17.74	0.254556	15.6	458.7	9.07	7.43
25	1	2	FC2NP	D 2	1.9814	1.7067	0.04863	0.02663	7.92	40.7444	30.5375	0.627956	15.4	449.5	9.13	7.79
25	1	2	FC2NP	D 3	1.646	1.575	0.03749	0.02531	15.6	43.905	13.5903	0.362505	15.7	433.1	9.22	9.21
25	1	3	FC3NP	E 1	5.3181	5.2015	0.09383	0.06814	11.95	56.678	25.9586	0.276656	15.7	463.5	9.07	6.35
25	1	3	FC3NP	E 2	5.5461	5.1404	0.1013	0.03978	15.4	54.7493	139.577	1.37785	15.6	460.9	9.21	8.01
25	1	3	FC3NP	E 3	5.4284	4.6746	0.1681	0.047	31	32.2927	195.68	1.16407	15.4	487.5	9.51	8.23
30	0	1	ControlNP	A 1	2.5273	1.6943	0.1218	0.03534	48.35	20.7496	73.6231	0.604459	14	451	9.19	9.66
30	0	1	ControlNP	A 2	2.3236	1.8375	0.08627	0.03287	31.1	26.934	15.653	0.181442	14	442.5	9.08	10.02
30	0	1	ControlNP	A 3	2.8778	1.8703	0.149	0.03961	49.25	19.3141	65.268	0.43804	14	460.3	8.93	9.71
30	1	1	FCNP	C 1	1.3557	0.7035	0.08146	0.0273	24.3	16.6425	3.17	0.0389148	14	436.6	8.8	7.26
30	1	1	FCNP	C 2	1.2946	1.166	0.04185	0.02891	8.63333	30.9343	6.747	0.161219	14	430.9	8.93	8.28
30	1	1	FCNP	C 3	1.2215	1.1719	0.04223	0.02644	18.8	28.9249	3.57128	0.0845674	14	452.2	8.81	8.55
30	1	2	FC2NP	D 1	2.0993	1.8122	0.07296	0.03396	23.8	28.7733	4.96	0.0679825	14	464.1	8.94	7.36
30	1	2	FC2NP	D 2	2.1037	1.9984	0.04754	0.02828	14.2667	44.2512	11.0782	0.233028	14.1	455.9	8.91	7.58
30	1	2	FC2NP	D 3	1.8104	1.6804	0.03479	0.03065	4.13333	52.0379	4.46673	0.128391	14.1	433	9.1	7.62
30	1	3	FC3NP	E 1	5.8896	5.498	0.09259	0.06308	13.72	63.6095	17.1719	0.185462	14.1	481.3	9.1	7.72
30	1	3	FC3NP	E 2	5.949	5.6756	0.1207	0.04455	18.3	49.2875	195.406	1.61894	14.1	483.6	9.2	8.4
30	1	3	FC3NP	E 3	6.109	5.2408	0.231	0.08648	54.8	26.4459	228.39	0.988701	14.1	508.5	9.51	8.58

## Sheet: plankton
Day	FishClam	Nutrient	Treatment	Code	Cyanophyta	Bacillariophyta	Cryptophyta	Euglenophyta	Chlorophyta	Phytoplankton	Cladocerans	Copepods	Rotifers	Zooplankton	Zoopphyto
0	0	1	ControlNP	A 1	0.0292	0.58552	0	0.52	0.7176	1.85232	1.4491	0.2736	0.02796	1.75066	0.945117
0	0	1	ControlNP	A 2	0.0332	0.08112	0	0	0.8008	0.91512	3.2705	0.36888	0.03272	3.6721	4.0127
0	0	1	ControlNP	A 3	0.05	0.18512	0	0	1.1284	1.36352	3.32244	0.15216	0.02572	3.50032	2.56712
0	1	1	FCNP	C 1	0.0354	0.18512	0	0	0.8892	1.10972	0.2364	0.23652	0.00612	0.47904	0.431676
0	1	1	FCNP	C 2	0.052	0.04056	0	0.52	1.1336	1.74616	2.6586	0.63084	0.00822	3.29766	1.88852
0	1	1	FCNP	C 3	0.2038	0.208	0	0.52	1.0036	1.9354	1.8798	0.09408	0.02772	2.0016	1.0342
0	1	2	FC2NP	D 1	0.1228	0.14456	0	0.52	1.2948	2.08216	0.44688	0.14832	0.1158	0.711	0.341472
0	1	2	FC2NP	D 2	0.0532	0	0	0.36	0.558	0.9712	3.22524	0.39612	0.01188	3.63324	3.74098
0	1	2	FC2NP	D 3	0.0424	0.10008	0	0.36	0.666	1.16848	0.7854	0.2028	0.03	1.0182	0.871388
0	1	3	FC3NP	E 1	0.041	0.15408	0	0	0.7902	0.98528	1.1334	0.23652	0.02992	1.39984	1.42075
0	1	3	FC3NP	E 2	0.1102	0.12816	0	4.32	0.558	5.11636	2.4966	0.63084	0.00192	3.12936	0.611638
0	1	3	FC3NP	E 3	0.041	0.02808	0	2.16	0.8496	3.07868	1.8798	0.09408	0.02272	1.9966	0.648525
30	0	1	ControlNP	A 1	10.4312	0.08112	0	0	9.30428	19.8166	13.7052	0.777	0.486	14.9682	0.755336
30	0	1	ControlNP	A 2	15.8912	0.28912	0	0	2.8042	18.9845	3.7908	0.288	1.3976	5.4764	0.288467
30	0	1	ControlNP	A 3	8.3908	0.08112	0	0	8.6192	17.0911	4.6656	6.0168	0.51	11.1924	0.654866
30	1	1	FCNP	C 1	0.31942	4.897	0	2.08	11.6126	18.909	0.0081	0.009	0.012	0.0291	0.00153895
30	1	1	FCNP	C 2	0	1.05804	0	0.36	0.1386	1.55664	0.0243	0.0392	0.0518	0.1153	0.0740698
30	1	1	FCNP	C 3	0	0.576	0	0	0.2304	0.8064	0.2511	0.0764	0.0905	0.418	0.518353
30	1	2	FC2NP	D 1	0	0.49712	0	0	5.72824	6.22536	0.0081	0.288	0.0984	0.3945	0.0633698
30	1	2	FC2NP	D 2	0	0.684	0	0	0.216	0.9	0.0972	0	0.1212	0.2184	0.242667
30	1	2	FC2NP	D 3	0	0.576	0	0	0.1908	0.7668	0.1863	0.036	0.006	0.2283	0.297731
30	1	3	FC3NP	E 1	0.3016	1.45808	0	0	13.8554	15.6151	0.52488	1.5226	0.3	2.34748	0.150334
30	1	3	FC3NP	E 2	0.12198	5.798	0.416	0	26.8425	33.1785	0.19116	0.2562	0.9968	1.44416	0.043527
30	1	3	FC3NP	E 3	0.84452	2.7196	0	1.04	4.79084	9.39496	0.6723	0.1705	0.3334	1.1762	0.125195
